# Supplementary material for: Prognostic Value of the Serum HER2 Extracellular Domain Level in Breast Cancer: A Systematic Review and Meta-Analysis
Source: Cancers (Basel). 2022 Sep 20;14(19):4551. doi: 10.3390/cancers14194551 (PMC9559205; doi:10.3390/cancers14194551)
Supplement: Supplementary file 1 [file cancers-14-04551-s001.zip]

Archive with 1 entries (1 files):
- cancers-1884311-supplementary.pdf
